# Supplementary material for: The Forkhead Box Gene, MaSep1, Negatively Regulates UV- and Thermo-Tolerances and Is Required for Microcycle Conidiation in Metarhizium acridum
Source: J Fungi (Basel). 2024 Aug 2;10(8):544. doi: 10.3390/jof10080544 (PMC11355920; doi:10.3390/jof10080544)
Supplement: Supplementary file 1 [file jof-10-00544-s001.zip]

Archive with 1 entries (1 files):
- jof-3125144-supplementary.pdf
